# Supplementary material for: Detection of miR-155 Using Peptide Nucleic Acid at Physiological-like Conditions by Surface Plasmon Resonance and Bio-Field Effect Transistor
Source: Biosensors (Basel). 2024 Feb 1;14(2):79. doi: 10.3390/bios14020079 (PMC10887097; doi:10.3390/bios14020079)
Supplement: Supplementary file 1 [file biosensors-14-00079-s001.zip]

Archive with 1 entries (1 files):
- biosensors-2812181-supplementary.pdf
